# Supplementary material for: Establishment of a prognostic risk model for prostate cancer based on Gleason grading and cuprotosis related genes
Source: J Cancer Res Clin Oncol. 2024 Aug 1;150(8):376. doi: 10.1007/s00432-024-05899-9 (PMC11291559; doi:10.1007/s00432-024-05899-9)
Supplement: Supplementary file 1 — Supplementary Material 1 [file 432_2024_5899_MOESM1_ESM.xlsx]

## Sheet: 03.Cluster_list
sample group
TCGA-EJ-5505-01 Cluster1
TCGA-HC-A8D0-01 Cluster2
TCGA-KC-A7FA-01 Cluster1
TCGA-KK-A6E1-01 Cluster2
TCGA-H9-7775-01 Cluster1
TCGA-HC-8262-01 Cluster1
TCGA-EJ-7797-01 Cluster1
TCGA-EJ-7312-01 Cluster1
TCGA-V1-A8MG-01 Cluster2
TCGA-XK-AAJP-01 Cluster1
TCGA-G9-6379-01 Cluster1
TCGA-EJ-7314-01 Cluster1
TCGA-EJ-7125-01 Cluster1
TCGA-VP-A87J-01 Cluster1
TCGA-EJ-8468-01 Cluster1
TCGA-EJ-5527-01 Cluster1
TCGA-G9-6333-01 Cluster1
TCGA-HC-7749-01 Cluster1
TCGA-G9-6338-01 Cluster2
TCGA-J4-AATZ-01 Cluster2
TCGA-HC-7232-01 Cluster2
TCGA-EJ-A7NN-01 Cluster1
TCGA-CH-5750-01 Cluster1
TCGA-QU-A6IP-01 Cluster1
TCGA-J4-A67Q-01 Cluster2
TCGA-G9-6348-01 Cluster2
TCGA-KK-A7B1-01 Cluster2
TCGA-HC-7752-01 Cluster1
TCGA-FC-7708-01 Cluster1
TCGA-WW-A8ZI-01 Cluster1
TCGA-EJ-A8FP-01 Cluster1
TCGA-G9-6370-01 Cluster1
TCGA-G9-6377-01 Cluster2
TCGA-CH-5790-01 Cluster1
TCGA-EJ-5519-01 Cluster1
TCGA-XK-AAK1-01 Cluster1
TCGA-EJ-5495-01 Cluster1
TCGA-VN-A88O-01 Cluster1
TCGA-HC-8216-01 Cluster1
TCGA-2A-AAYF-01 Cluster1
TCGA-HI-7169-01 Cluster2
TCGA-EJ-5498-01 Cluster1
TCGA-CH-5738-01 Cluster1
TCGA-J4-A67S-01 Cluster2
TCGA-HC-7819-01 Cluster2
TCGA-ZG-A9LS-01 Cluster1
TCGA-KK-A7B3-01 Cluster2
TCGA-EJ-5514-01 Cluster1
TCGA-YL-A8SH-01 Cluster1
TCGA-H9-A6BX-01 Cluster1
TCGA-EJ-7328-01 Cluster1
TCGA-J4-A67K-01 Cluster2
TCGA-EJ-A46E-01 Cluster1
TCGA-EJ-A65J-01 Cluster1
TCGA-HC-7075-01 Cluster1
TCGA-KK-A8IK-01 Cluster1
TCGA-EJ-5531-01 Cluster1
TCGA-EJ-5542-01 Cluster1
TCGA-CH-5767-01 Cluster1
TCGA-CH-5743-01 Cluster1
TCGA-HC-7821-01 Cluster1
TCGA-M7-A720-01 Cluster1
TCGA-HC-8265-01 Cluster1
TCGA-HC-8261-01 Cluster1
TCGA-G9-6356-01 Cluster1
TCGA-ZG-A9NI-01 Cluster1
TCGA-HC-7078-01 Cluster1
TCGA-EJ-7782-01 Cluster1
TCGA-HC-7737-01 Cluster1
TCGA-J9-A8CP-01 Cluster1
TCGA-EJ-A46B-01 Cluster1
TCGA-VN-A943-01 Cluster1
TCGA-G9-6499-01 Cluster1
TCGA-J4-A67M-01 Cluster2
TCGA-CH-5794-01 Cluster1
TCGA-KC-A7FD-01 Cluster1
TCGA-EJ-7794-01 Cluster1
TCGA-YL-A8HM-01 Cluster1
TCGA-HC-7740-01 Cluster1
TCGA-HC-7080-01 Cluster2
TCGA-HC-8259-01 Cluster2
TCGA-J4-A83J-01 Cluster1
TCGA-G9-A9S4-01 Cluster2
TCGA-EJ-5507-01 Cluster2
TCGA-HC-8258-01 Cluster1
TCGA-HC-8257-01 Cluster1
TCGA-XK-AAJR-01 Cluster1
TCGA-EJ-A7NG-01 Cluster1
TCGA-J4-8198-01 Cluster1
TCGA-V1-A9O5-01 Cluster2
TCGA-KC-A4BR-01 Cluster2
TCGA-EJ-7792-01 Cluster1
TCGA-FC-A8O0-01 Cluster1
TCGA-EJ-7784-01 Cluster1
TCGA-HC-7209-01 Cluster2
TCGA-V1-A9OF-01 Cluster1
TCGA-G9-7510-01 Cluster1
TCGA-J4-A67R-01 Cluster2
TCGA-EJ-A65G-01 Cluster1
TCGA-HC-A8D1-01 Cluster1
TCGA-HC-7820-01 Cluster1
TCGA-EJ-5494-01 Cluster1
TCGA-EJ-A7NH-01 Cluster1
TCGA-XJ-A9DK-01 Cluster1
TCGA-EJ-7123-01 Cluster1
TCGA-G9-6496-01 Cluster2
TCGA-EJ-7325-01 Cluster2
TCGA-HC-7744-01 Cluster1
TCGA-EJ-7218-01 Cluster1
TCGA-KK-A6E5-01 Cluster1
TCGA-EJ-5530-01 Cluster1
TCGA-EJ-5508-01 Cluster1
TCGA-YL-A8SI-01 Cluster1
TCGA-M7-A725-01 Cluster1
TCGA-YL-A9WL-01 Cluster1
TCGA-V1-A9Z8-01 Cluster2
TCGA-EJ-7789-01 Cluster2
TCGA-EJ-5497-01 Cluster1
TCGA-QU-A6IN-01 Cluster2
TCGA-CH-5752-01 Cluster1
TCGA-EJ-A46I-01 Cluster1
TCGA-M7-A721-01 Cluster1
TCGA-VP-A876-01 Cluster1
TCGA-EJ-7317-01 Cluster1
TCGA-EJ-A8FN-01 Cluster1
TCGA-XJ-A83F-01 Cluster2
TCGA-HC-7817-01 Cluster1
TCGA-4L-AA1F-01 Cluster2
TCGA-EJ-A8FU-01 Cluster1
TCGA-YL-A8HJ-01 Cluster2
TCGA-QU-A6IL-01 Cluster1
TCGA-KK-A6E2-01 Cluster2
TCGA-CH-5741-01 Cluster1
TCGA-EJ-A7NJ-01 Cluster1
TCGA-EJ-A8FS-01 Cluster1
TCGA-XK-AAJU-01 Cluster1
TCGA-VN-A88N-01 Cluster2
TCGA-XK-AAJA-01 Cluster2
TCGA-HC-7745-01 Cluster1
TCGA-J4-A83L-01 Cluster1
TCGA-EJ-7321-01 Cluster1
TCGA-V1-A8WN-01 Cluster1
TCGA-XK-AAIW-01 Cluster1
TCGA-J4-A67L-01 Cluster2
TCGA-KK-A6E0-01 Cluster1
TCGA-VP-A87C-01 Cluster1
TCGA-QU-A6IM-01 Cluster2
TCGA-G9-6336-01 Cluster1
TCGA-J4-A83N-01 Cluster2
TCGA-KK-A59V-01 Cluster2
TCGA-J4-A67O-01 Cluster2
TCGA-HC-7230-01 Cluster1
TCGA-XJ-A9DI-01 Cluster2
TCGA-KC-A4BN-01 Cluster1
TCGA-EJ-A7NF-01 Cluster1
TCGA-XA-A8JR-01 Cluster1
TCGA-EJ-8470-01 Cluster1
TCGA-V1-A9OL-01 Cluster2
TCGA-CH-5791-01 Cluster2
TCGA-TP-A8TV-01 Cluster1
TCGA-G9-6364-01 Cluster1
TCGA-G9-7523-01 Cluster1
TCGA-KK-A8IG-01 Cluster1
TCGA-SU-A7E7-01 Cluster1
TCGA-VN-A88M-01 Cluster2
TCGA-G9-6347-01 Cluster2
TCGA-G9-6373-01 Cluster1
TCGA-QU-A6IO-01 Cluster2
TCGA-YL-A8HK-01 Cluster2
TCGA-HC-7212-01 Cluster1
TCGA-CH-5771-01 Cluster1
TCGA-HC-7750-01 Cluster1
TCGA-J4-A83K-01 Cluster2
TCGA-G9-6343-01 Cluster1
TCGA-EJ-7793-01 Cluster1
TCGA-EJ-A46G-01 Cluster1
TCGA-J4-A6G1-01 Cluster1
TCGA-HC-7736-01 Cluster1
TCGA-ZG-A9LM-01 Cluster2
TCGA-G9-6351-01 Cluster1
TCGA-EJ-5503-01 Cluster1
TCGA-J4-AAU2-01 Cluster1
TCGA-EJ-5511-01 Cluster1
TCGA-CH-5751-01 Cluster1
TCGA-KC-A7F6-01 Cluster2
TCGA-EJ-5510-01 Cluster2
TCGA-HC-7211-01 Cluster1
TCGA-HC-7818-01 Cluster1
TCGA-EJ-5506-01 Cluster1
TCGA-VP-A87H-01 Cluster2
TCGA-KK-A7AV-01 Cluster1
TCGA-VP-A87B-01 Cluster1
TCGA-HC-8213-01 Cluster2
TCGA-G9-6369-01 Cluster1
TCGA-HC-7233-01 Cluster1
TCGA-VN-A88K-01 Cluster1
TCGA-EJ-7791-01 Cluster1
TCGA-CH-5746-01 Cluster1
TCGA-EJ-7327-01 Cluster1
TCGA-EJ-AB20-01 Cluster2
TCGA-CH-5762-01 Cluster1
TCGA-KK-A8I5-01 Cluster2
TCGA-EJ-5515-01 Cluster1
TCGA-G9-6363-01 Cluster1
TCGA-V1-A9O9-01 Cluster2
TCGA-V1-A9O5-06 Cluster2
TCGA-FC-A66V-01 Cluster1
TCGA-EJ-5509-01 Cluster1
TCGA-V1-A9Z7-01 Cluster2
TCGA-XJ-A83G-01 Cluster1
TCGA-2A-AAYO-01 Cluster2
TCGA-CH-5765-01 Cluster1
TCGA-VP-A87D-01 Cluster1
TCGA-V1-A8WL-01 Cluster1
TCGA-EJ-7785-01 Cluster1
TCGA-G9-6384-01 Cluster1
TCGA-V1-A8MK-01 Cluster1
TCGA-ZG-A9LY-01 Cluster2
TCGA-EJ-5522-01 Cluster1
TCGA-EJ-A65E-01 Cluster1
TCGA-EJ-A7NK-01 Cluster1
TCGA-EJ-5496-01 Cluster1
TCGA-EJ-7315-01 Cluster2
TCGA-HC-7748-01 Cluster1
TCGA-EJ-5502-01 Cluster1
TCGA-J4-A67T-01 Cluster1
TCGA-KK-A59Y-01 Cluster2
TCGA-Y6-A9XI-01 Cluster1
TCGA-V1-A9OY-01 Cluster2
TCGA-EJ-7788-01 Cluster1
TCGA-XK-AAJ3-01 Cluster1
TCGA-G9-6342-01 Cluster1
TCGA-EJ-5516-01 Cluster1
TCGA-EJ-5501-01 Cluster1
TCGA-KK-A8I9-01 Cluster1
TCGA-EJ-7786-01 Cluster1
TCGA-EJ-5532-01 Cluster1
TCGA-HC-7210-01 Cluster1
TCGA-XQ-A8TB-01 Cluster2
TCGA-J9-A52B-01 Cluster2
TCGA-EJ-A7NM-01 Cluster2
TCGA-J4-A6M7-01 Cluster1
TCGA-KK-A8ID-01 Cluster2
TCGA-G9-6498-01 Cluster1
TCGA-V1-A9ZK-01 Cluster1
TCGA-EJ-7781-01 Cluster1
TCGA-G9-6353-01 Cluster1
TCGA-G9-7519-01 Cluster2
TCGA-KK-A8IM-01 Cluster2
TCGA-M7-A71Z-01 Cluster1
TCGA-G9-6378-01 Cluster1
TCGA-VP-AA1N-01 Cluster1
TCGA-V1-A8X3-01 Cluster1
TCGA-V1-A9ZG-01 Cluster2
TCGA-XK-AAIR-01 Cluster1
TCGA-EJ-A8FO-01 Cluster1
TCGA-CH-5763-01 Cluster1
TCGA-HC-7077-01 Cluster1
TCGA-EJ-AB27-01 Cluster1
TCGA-HC-8256-01 Cluster2
TCGA-EJ-A65D-01 Cluster2
TCGA-G9-6371-01 Cluster1
TCGA-XK-AAIV-01 Cluster2
TCGA-V1-A8WV-01 Cluster1
TCGA-M7-A71Y-01 Cluster1
TCGA-V1-A9OA-01 Cluster1
TCGA-VP-A87E-01 Cluster1
TCGA-FC-7961-01 Cluster1
TCGA-EJ-7331-01 Cluster1
TCGA-G9-6385-01 Cluster1
TCGA-EJ-A46H-01 Cluster1
TCGA-J4-A83I-01 Cluster1
TCGA-KK-A7AY-01 Cluster2
TCGA-CH-5768-01 Cluster1
TCGA-EJ-5499-01 Cluster1
TCGA-V1-A9OH-01 Cluster2
TCGA-G9-6365-01 Cluster2
TCGA-CH-5772-01 Cluster1
TCGA-G9-7522-01 Cluster1
TCGA-J4-A83M-01 Cluster1
TCGA-KC-A4BV-01 Cluster1
TCGA-HC-A6AO-01 Cluster1
TCGA-VP-A875-01 Cluster1
TCGA-G9-6329-01 Cluster1
TCGA-MG-AAMC-01 Cluster2
TCGA-KC-A7F3-01 Cluster1
TCGA-EJ-5521-01 Cluster1
TCGA-V1-A8MF-01 Cluster2
TCGA-VN-A88L-01 Cluster1
TCGA-VP-A872-01 Cluster2
TCGA-KK-A8IH-01 Cluster2
TCGA-J9-A8CN-01 Cluster1
TCGA-ZG-A9ND-01 Cluster1
TCGA-CH-5739-01 Cluster1
TCGA-KK-A8I8-01 Cluster1
TCGA-EJ-5517-01 Cluster1
TCGA-VN-A88P-01 Cluster1
TCGA-EJ-7783-01 Cluster1
TCGA-EJ-8474-01 Cluster1
TCGA-G9-6332-01 Cluster2
TCGA-KK-A8I6-01 Cluster2
TCGA-V1-A9OQ-01 Cluster1
TCGA-KC-A7F5-01 Cluster2
TCGA-KK-A6E4-01 Cluster2
TCGA-V1-A8ML-01 Cluster1
TCGA-G9-7509-01 Cluster1
TCGA-EJ-7115-01 Cluster1
TCGA-G9-6366-01 Cluster2
TCGA-G9-6354-01 Cluster2
TCGA-VP-A87K-01 Cluster1
TCGA-HI-7170-01 Cluster1
TCGA-G9-6339-01 Cluster2
TCGA-V1-A8WW-01 Cluster2
TCGA-CH-5789-01 Cluster1
TCGA-FC-A4JI-01 Cluster1
TCGA-EJ-A65M-01 Cluster1
TCGA-EJ-5512-01 Cluster1
TCGA-M7-A723-01 Cluster2
TCGA-KK-A7AQ-01 Cluster2
TCGA-EJ-A6RC-01 Cluster2
TCGA-VP-A879-01 Cluster2
TCGA-HC-A48F-01 Cluster1
TCGA-YL-A8SJ-01 Cluster2
TCGA-VN-A88Q-01 Cluster1
TCGA-KC-A7FE-01 Cluster1
TCGA-EJ-A46D-01 Cluster1
TCGA-YL-A8SL-01 Cluster2
TCGA-HC-7747-01 Cluster1
TCGA-HC-7231-01 Cluster2
TCGA-J4-8200-01 Cluster1
TCGA-HC-8260-01 Cluster1
TCGA-V1-A9ZR-01 Cluster2
TCGA-EJ-A65B-01 Cluster2
TCGA-V1-A8MM-01 Cluster2
TCGA-G9-7525-01 Cluster1
TCGA-FC-A6HD-01 Cluster2
TCGA-V1-A9Z9-01 Cluster1
TCGA-G9-6361-01 Cluster2
