# Supplementary material for: Establishment of a prognostic risk model for prostate cancer based on Gleason grading and cuprotosis related genes
Source: J Cancer Res Clin Oncol. 2024 Aug 1;150(8):376. doi: 10.1007/s00432-024-05899-9 (PMC11291559; doi:10.1007/s00432-024-05899-9)
Supplement: Supplementary file 2 — Supplementary Material 2 [file 432_2024_5899_MOESM2_ESM.xlsx]

## Sheet: 05.KEGG_Union
ID	Description	GeneRatio	BgRatio	pvalue	p.adjust	qvalue	geneID	Count
hsa03030	DNA replication	44629	36/8190	6.435e-06	0.00011583	6.09632e-05	RFC3/MCM6/POLE3	3
hsa04110	Cell cycle	44629	126/8190	0.000279132	0.00251219	0.00132221	MCM6/RBL1/E2F5	3
hsa03420	Nucleotide excision repair	44601	47/8190	0.00113109	0.00678654	0.00357186	RFC3/POLE3	2
hsa04350	TGF-beta signaling pathway	44601	94/8190	0.00445246	0.0200361	0.0105453	RBL1/E2F5	2
hsa04218	Cellular senescence	44601	156/8190	0.0118866	0.0427919	0.022522	RBL1/E2F5	2
hsa00100	Steroid biosynthesis	44570	20/8190	0.0217751	0.0642979	0.033841	SQLE	1
hsa03430	Mismatch repair	44570	23/8190	0.0250047	0.0642979	0.033841	RFC3	1
hsa03410	Base excision repair	44570	33/8190	0.0357019	0.0714038	0.0375809	POLE3	1
hsa04130	SNARE interactions in vesicular transport	44570	33/8190	0.0357019	0.0714038	0.0375809	STX3	1
hsa05212	Pancreatic cancer	44570	76/8190	0.0805206	0.135097	0.0711037	RALA	1
hsa04721	Synaptic vesicle cycle	44570	78/8190	0.0825593	0.135097	0.0711037	STX3	1
hsa05210	Colorectal cancer	44570	86/8190	0.0906742	0.136011	0.0715849	RALA	1
hsa04072	Phospholipase D signaling pathway	44570	148/8190	0.151433	0.209676	0.110356	RALA	1
hsa05203	Viral carcinogenesis	44570	204/8190	0.203181	0.250266	0.131719	RBL1	1
hsa04015	Rap1 signaling pathway	44570	210/8190	0.208555	0.250266	0.131719	RALA	1
hsa04014	Ras signaling pathway	44570	236/8190	0.231474	0.256988	0.135257	RALA	1
hsa05132	Salmonella infection	44570	249/8190	0.242711	0.256988	0.135257	RALA	1
hsa05165	Human papillomavirus infection	44570	331/8190	0.310284	0.310284	0.163308	RBL1	1
