# Supplementary material for: Establishment of a prognostic risk model for prostate cancer based on Gleason grading and cuprotosis related genes
Source: J Cancer Res Clin Oncol. 2024 Aug 1;150(8):376. doi: 10.1007/s00432-024-05899-9 (PMC11291559; doi:10.1007/s00432-024-05899-9)
Supplement: Supplementary file 3 — Supplementary Material 3 [file 432_2024_5899_MOESM3_ESM.xlsx]

## Sheet: 07.KEGG_Risk_Sigdiff
ID	Description	GeneRatio	BgRatio	pvalue	p.adjust	qvalue	geneID	Count
hsa04260	Cardiac muscle contraction	11/66	87/8190	6.78603e-11	9.16114e-09	8.14324e-09	MYL3/TNNC1/MYH7/MYL2/COX7A1/COX6A2/MYH6/ACTC1/TRDN/ATP1B4/CACNA1S	11
hsa05410	Hypertrophic cardiomyopathy	9/66	90/8190	3.44954e-08	2.32844e-06	2.06972e-06	MYL3/TNNC1/MYH7/MYL2/MYH6/SGCG/ACTC1/PRKAG3/CACNA1S	9
hsa05414	Dilated cardiomyopathy	8/66	96/8190	8.7216e-07	3.92472e-05	3.48864e-05	MYL3/TNNC1/MYH7/MYL2/MYH6/SGCG/ACTC1/CACNA1S	8
hsa04261	Adrenergic signaling in cardiomyocytes	8/66	150/8190	2.45557e-05	0.000828754	0.000736671	MYL3/TNNC1/MYH7/MYL2/MYH6/ACTC1/ATP1B4/CACNA1S	8
hsa00910	Nitrogen metabolism	3/66	17/8190	0.000313566	0.00846627	0.00752558	CA3/CPS1/CA1	3
hsa05150	Staphylococcus aureus infection	4/66	96/8190	0.0073378	0.152822	0.135841	KRT9/KRT24/KRT31/DEFA6	4
hsa04080	Neuroactive ligand-receptor interaction	8/66	362/8190	0.00823461	0.152822	0.135841	UTS2B/CCK/CGA/CHRNA1/GABRA2/GRID2/GABRA1/CHRND	8
hsa04972	Pancreatic secretion	4/66	102/8190	0.0090561	0.152822	0.135841	CCK/ATP1B4/CELA3B/PLA2G2E	4
hsa05416	Viral myocarditis	3/66	60/8190	0.0123355	0.185032	0.164473	MYH7/MYH6/SGCG	3
hsa04950	Maturity onset diabetes of the young	2/66	26/8190	0.0183539	0.230903	0.205248	HNF1A/NKX6-1	2
hsa04966	Collecting duct acid secretion	2/66	27/8190	0.0197204	0.230903	0.205248	ATP6V0A4/ATP6V1G3	2
hsa04918	Thyroid hormone synthesis	3/66	75/8190	0.0223557	0.230903	0.205248	ALB/CGA/ATP1B4	3
hsa00190	Oxidative phosphorylation	4/66	134/8190	0.0226174	0.230903	0.205248	COX7A1/COX6A2/ATP6V0A4/ATP6V1G3	4
hsa05412	Arrhythmogenic right ventricular cardiomyopathy	3/66	77/8190	0.0239455	0.230903	0.205248	ACTN2/SGCG/CACNA1S	3
hsa04911	Insulin secretion	3/66	86/8190	0.0318413	0.286572	0.25473	CCK/ATP1B4/CACNA1S	3
hsa04727	GABAergic synapse	3/66	89/8190	0.0347414	0.291108	0.258763	GABRA2/CACNA1S/GABRA1	3
hsa04970	Salivary secretion	3/66	92/8190	0.0377742	0.291108	0.258763	CST1/AQP5/ATP1B4	3
hsa05323	Rheumatoid arthritis	3/66	93/8190	0.0388144	0.291108	0.258763	ATP6V0A4/CXCL5/ATP6V1G3	3
hsa05033	Nicotine addiction	2/66	40/8190	0.0409954	0.291197	0.258842	GABRA2/GABRA1	2
hsa04020	Calcium signaling pathway	5/66	240/8190	0.0436261	0.291197	0.258842	TNNC1/TNNC2/CASQ1/TRDN/CACNA1S	5
hsa04022	cGMP-PKG signaling pathway	4/66	167/8190	0.0452973	0.291197	0.258842	MYH7/MYH6/ATP1B4/CACNA1S	4
hsa05110	Vibrio cholerae infection	2/66	50/8190	0.0611858	0.3719	0.330577	ATP6V0A4/ATP6V1G3	2
hsa04979	Cholesterol metabolism	2/66	51/8190	0.0633607	0.3719	0.330577	ANGPTL3/APOH	2
hsa05202	Transcriptional misregulation in cancer	4/66	193/8190	0.0697083	0.392109	0.348542	ETV1/TLX1/PAX7/DEFA6	4
hsa04919	Thyroid hormone signaling pathway	3/66	121/8190	0.0736516	0.397719	0.353528	MYH7/MYH6/ATP1B4	3
hsa04929	GnRH secretion	2/66	64/8190	0.0938125	0.487104	0.432981	CGA/CACNA1S	2
hsa04915	Estrogen signaling pathway	3/66	138/8190	0.0997397	0.488787	0.434478	KRT9/KRT24/KRT31	3
hsa04371	Apelin signaling pathway	3/66	139/8190	0.101378	0.488787	0.434478	MYL3/MYL2/PRKAG3	3
hsa05120	Epithelial cell signaling in Helicobacter pylori infection	2/66	70/8190	0.109042	0.507611	0.45121	ATP6V0A4/ATP6V1G3	2
hsa04723	Retrograde endocannabinoid signaling	3/66	148/8190	0.116603	0.524713	0.466411	GABRA2/CACNA1S/GABRA1	3
hsa04932	Non-alcoholic fatty liver disease	3/66	155/8190	0.129007	0.549593	0.488527	COX7A1/COX6A2/PRKAG3	3
hsa04721	Synaptic vesicle cycle	2/66	78/8190	0.130274	0.549593	0.488527	ATP6V0A4/ATP6V1G3	2
hsa04742	Taste transduction	2/66	86/8190	0.152372	0.613618	0.545438	GABRA2/GABRA1	2
hsa00220	Arginine biosynthesis	1/66	22/8190	0.163256	0.613618	0.545438	CPS1	1
hsa05032	Morphine addiction	2/66	91/8190	0.166539	0.613618	0.545438	GABRA2/GABRA1	2
hsa04964	Proximal tubule bicarbonate reclamation	1/66	23/8190	0.170017	0.613618	0.545438	ATP1B4	1
hsa04912	GnRH signaling pathway	2/66	93/8190	0.172271	0.613618	0.545438	CGA/CACNA1S	2
hsa04657	IL-17 signaling pathway	2/66	94/8190	0.175149	0.613618	0.545438	CXCL5/S100A7A	2
hsa05020	Prion disease	4/66	273/8190	0.177267	0.613618	0.545438	COX7A1/COX6A2/CAV3/CACNA1S	4
hsa04925	Aldosterone synthesis and secretion	2/66	98/8190	0.186739	0.625542	0.556037	ATP1B4/CACNA1S	2
hsa00592	alpha-Linolenic acid metabolism	1/66	26/8190	0.189979	0.625542	0.556037	PLA2G2E	1
hsa00601	Glycosphingolipid biosynthesis - lacto and neolacto series	1/66	27/8190	0.196528	0.631697	0.561508	FUT6	1
hsa04974	Protein digestion and absorption	2/66	103/8190	0.201375	0.632225	0.561977	ATP1B4/CELA3B	2
hsa00591	Linoleic acid metabolism	1/66	30/8190	0.215862	0.645898	0.574131	PLA2G2E	1
hsa04931	Insulin resistance	2/66	108/8190	0.216145	0.645898	0.574131	PRKAG3/PPP1R3A	2
hsa04510	Focal adhesion	3/66	201/8190	0.220084	0.645898	0.574131	MYLPF/MYL2/CAV3	3
hsa04725	Cholinergic synapse	2/66	113/8190	0.231016	0.658123	0.584998	KCNQ2/CACNA1S	2
hsa04670	Leukocyte transendothelial migration	2/66	114/8190	0.233999	0.658123	0.584998	MYLPF/MYL2	2
hsa04710	Circadian rhythm	1/66	34/8190	0.24093	0.663785	0.590031	PRKAG3	1
hsa00760	Nicotinate and nicotinamide metabolism	1/66	36/8190	0.253166	0.670384	0.595897	NMNAT2	1
hsa00250	Alanine, aspartate and glutamate metabolism	1/66	37/8190	0.259211	0.670384	0.595897	CPS1	1
hsa04960	Aldosterone-regulated sodium reabsorption	1/66	37/8190	0.259211	0.670384	0.595897	ATP1B4	1
hsa04024	cAMP signaling pathway	3/66	221/8190	0.263188	0.670384	0.595897	CGA/ATP1B4/CACNA1S	3
hsa04068	FoxO signaling pathway	2/66	131/8190	0.284929	0.684437	0.608388	FOXG1/PRKAG3	2
hsa04714	Thermogenesis	3/66	232/8190	0.287373	0.684437	0.608388	COX7A1/COX6A2/PRKAG3	3
hsa04270	Vascular smooth muscle contraction	2/66	134/8190	0.293916	0.684437	0.608388	CACNA1S/PLA2G2E	2
hsa04975	Fat digestion and absorption	1/66	43/8190	0.294482	0.684437	0.608388	PLA2G2E	1
hsa04910	Insulin signaling pathway	2/66	137/8190	0.302889	0.684437	0.608388	PRKAG3/PPP1R3A	2
hsa04973	Carbohydrate digestion and absorption	1/66	47/8190	0.317072	0.684437	0.608388	ATP1B4	1
hsa04550	Signaling pathways regulating pluripotency of stem cells	2/66	143/8190	0.32078	0.684437	0.608388	WNT6/MYF5	2
hsa00330	Arginine and proline metabolism	1/66	50/8190	0.333545	0.684437	0.608388	CKM	1
hsa00565	Ether lipid metabolism	1/66	50/8190	0.333545	0.684437	0.608388	PLA2G2E	1
hsa04913	Ovarian steroidogenesis	1/66	51/8190	0.338949	0.684437	0.608388	CGA	1
hsa04145	Phagosome	2/66	152/8190	0.347412	0.684437	0.608388	ATP6V0A4/ATP6V1G3	2
hsa04961	Endocrine and other factor-regulated calcium reabsorption	1/66	53/8190	0.349627	0.684437	0.608388	ATP1B4	1
hsa05320	Autoimmune thyroid disease	1/66	53/8190	0.349627	0.684437	0.608388	CGA	1
hsa04921	Oxytocin signaling pathway	2/66	154/8190	0.353288	0.684437	0.608388	PRKAG3/CACNA1S	2
hsa04934	Cushing syndrome	2/66	155/8190	0.35622	0.684437	0.608388	WNT6/CACNA1S	2
hsa04150	mTOR signaling pathway	2/66	156/8190	0.359147	0.684437	0.608388	WNT6/ATP6V1G3	2
hsa04340	Hedgehog signaling pathway	1/66	56/8190	0.365327	0.684437	0.608388	HHATL	1
hsa05010	Alzheimer disease	4/66	384/8190	0.374446	0.684437	0.608388	COX7A1/WNT6/COX6A2/CACNA1S	4
hsa04923	Regulation of lipolysis in adipocytes	1/66	58/8190	0.375585	0.684437	0.608388	CGA	1
hsa04730	Long-term depression	1/66	60/8190	0.38568	0.684437	0.608388	GRID2	1
hsa04978	Mineral absorption	1/66	60/8190	0.38568	0.684437	0.608388	ATP1B4	1
hsa00590	Arachidonic acid metabolism	1/66	61/8190	0.390667	0.684437	0.608388	PLA2G2E	1
hsa04213	Longevity regulating pathway - multiple species	1/66	62/8190	0.395614	0.684437	0.608388	PRKAG3	1
hsa04530	Tight junction	2/66	169/8190	0.396745	0.684437	0.608388	MYL2/PRKAG3	2
hsa00310	Lysine degradation	1/66	63/8190	0.400522	0.684437	0.608388	SMYD1	1
hsa05217	Basal cell carcinoma	1/66	63/8190	0.400522	0.684437	0.608388	WNT6	1
hsa04927	Cortisol synthesis and secretion	1/66	65/8190	0.41022	0.692246	0.61533	CACNA1S	1
hsa04920	Adipocytokine signaling pathway	1/66	69/8190	0.429155	0.705568	0.627172	PRKAG3	1
hsa04924	Renin secretion	1/66	69/8190	0.429155	0.705568	0.627172	CACNA1S	1
hsa04917	Prolactin signaling pathway	1/66	70/8190	0.433794	0.705568	0.627172	CGA	1
hsa01230	Biosynthesis of amino acids	1/66	75/8190	0.456439	0.721932	0.641718	CPS1	1
hsa04971	Gastric acid secretion	1/66	76/8190	0.46086	0.721932	0.641718	ATP1B4	1
hsa05133	Pertussis	1/66	76/8190	0.46086	0.721932	0.641718	CXCL5	1
hsa05100	Bacterial invasion of epithelial cells	1/66	77/8190	0.465245	0.721932	0.641718	CAV3	1
hsa05415	Diabetic cardiomyopathy	2/66	203/8190	0.489928	0.738341	0.656303	COX7A1/COX6A2	2
hsa05205	Proteoglycans in cancer	2/66	205/8190	0.495137	0.738341	0.656303	WNT6/CAV3	2
hsa01232	Nucleotide metabolism	1/66	85/8190	0.499087	0.738341	0.656303	AMPD1	1
hsa05165	Human papillomavirus infection	3/66	331/8190	0.502397	0.738341	0.656303	WNT6/ATP6V0A4/ATP6V1G3	3
hsa04610	Complement and coagulation cascades	1/66	86/8190	0.503166	0.738341	0.656303	FGB	1
hsa04211	Longevity regulating pathway	1/66	89/8190	0.515208	0.739926	0.657712	PRKAG3	1
hsa04976	Bile secretion	1/66	89/8190	0.515208	0.739926	0.657712	ATP1B4	1
hsa05022	Pathways of neurodegeneration - multiple diseases	4/66	476/8190	0.539581	0.756764	0.672679	COX7A1/WNT6/COX6A2/CACNA1S	4
hsa05208	Chemical carcinogenesis - reactive oxygen species	2/66	223/8190	0.540511	0.756764	0.672679	COX7A1/COX6A2	2
hsa00564	Glycerophospholipid metabolism	1/66	99/8190	0.553308	0.756764	0.672679	PLA2G2E	1
hsa04810	Regulation of actin cytoskeleton	2/66	229/8190	0.555015	0.756764	0.672679	MYLPF/MYL2	2
hsa04061	Viral protein interaction with cytokine and cytokine receptor	1/66	100/8190	0.556951	0.756764	0.672679	CXCL5	1
hsa04916	Melanogenesis	1/66	101/8190	0.560566	0.756764	0.672679	WNT6	1
hsa04922	Glucagon signaling pathway	1/66	107/8190	0.581651	0.767382	0.682117	PRKAG3	1
hsa05131	Shigellosis	2/66	247/8190	0.596608	0.767382	0.682117	MYLPF/MYL2	2
hsa04668	TNF signaling pathway	1/66	112/8190	0.598458	0.767382	0.682117	CXCL5	1
hsa05132	Salmonella infection	2/66	249/8190	0.60105	0.767382	0.682117	MYLPF/MYL2	2
hsa04144	Endocytosis	2/66	251/8190	0.605456	0.767382	0.682117	CAV3/CAPZA3	2
hsa01200	Carbon metabolism	1/66	115/8190	0.608221	0.767382	0.682117	CPS1	1
hsa04726	Serotonergic synapse	1/66	115/8190	0.608221	0.767382	0.682117	CACNA1S	1
hsa04935	Growth hormone synthesis, secretion and action	1/66	120/8190	0.623976	0.775162	0.689033	CACNA1S	1
hsa04152	AMPK signaling pathway	1/66	121/8190	0.627052	0.775162	0.689033	PRKAG3	1
hsa04611	Platelet activation	1/66	124/8190	0.63613	0.775162	0.689033	FGB	1
hsa05012	Parkinson disease	2/66	266/8190	0.637356	0.775162	0.689033	COX7A1/COX6A2	2
hsa00230	Purine metabolism	1/66	128/8190	0.647896	0.780735	0.693986	AMPD1	1
hsa04142	Lysosome	1/66	132/8190	0.659287	0.780735	0.693986	ATP6V0A4	1
hsa04728	Dopaminergic synapse	1/66	132/8190	0.659287	0.780735	0.693986	SCN1A	1
hsa05418	Fluid shear stress and atherosclerosis	1/66	139/8190	0.678355	0.78941	0.701698	CAV3	1
hsa04936	Alcoholic liver disease	1/66	142/8190	0.686202	0.78941	0.701698	PRKAG3	1
hsa05017	Spinocerebellar ataxia	1/66	143/8190	0.688775	0.78941	0.701698	MYOD1	1
hsa04060	Cytokine-cytokine receptor interaction	2/66	295/8190	0.693359	0.78941	0.701698	GDF10/CXCL5	2
hsa05224	Breast cancer	1/66	147/8190	0.698862	0.78941	0.701698	WNT6	1
hsa05226	Gastric cancer	1/66	149/8190	0.703785	0.78941	0.701698	WNT6	1
hsa05016	Huntington disease	2/66	306/8190	0.712697	0.78941	0.701698	COX7A1/COX6A2	2
hsa01240	Biosynthesis of cofactors	1/66	153/8190	0.713393	0.78941	0.701698	NMNAT2	1
hsa04390	Hippo signaling pathway	1/66	157/8190	0.722694	0.7932	0.705067	WNT6	1
hsa05225	Hepatocellular carcinoma	1/66	168/8190	0.746765	0.810989	0.720879	WNT6	1
hsa04310	Wnt signaling pathway	1/66	170/8190	0.750916	0.810989	0.720879	WNT6	1
hsa05152	Tuberculosis	1/66	180/8190	0.770682	0.82573	0.733983	ATP6V0A4	1
hsa04621	NOD-like receptor signaling pathway	1/66	184/8190	0.778148	0.827165	0.735258	DEFA6	1
hsa04613	Neutrophil extracellular trap formation	1/66	190/8190	0.788901	0.829225	0.737089	FGB	1
hsa04062	Chemokine signaling pathway	1/66	192/8190	0.79237	0.829225	0.737089	CXCL5	1
hsa05014	Amyotrophic lateral sclerosis	2/66	364/8190	0.798684	0.829403	0.737247	COX7A1/COX6A2	2
hsa05207	Chemical carcinogenesis - receptor activation	1/66	212/8190	0.824115	0.849278	0.754914	CACNA1S	1
hsa05171	Coronavirus disease - COVID-19	1/66	232/8190	0.851068	0.86882	0.772284	FGB	1
hsa04014	Ras signaling pathway	1/66	236/8190	0.855948	0.86882	0.772284	PLA2G2E	1
hsa04010	MAPK signaling pathway	1/66	294/8190	0.91131	0.918111	0.816098	CACNA1S	1
hsa04740	Olfactory transduction	1/66	439/8190	0.974035	0.974035	0.865809	OR1N2	1
