# Supplementary material for: Establishment of a prognostic risk model for prostate cancer based on Gleason grading and cuprotosis related genes
Source: J Cancer Res Clin Oncol. 2024 Aug 1;150(8):376. doi: 10.1007/s00432-024-05899-9 (PMC11291559; doi:10.1007/s00432-024-05899-9)
Supplement: Supplementary file 4 — Supplementary Material 4 [file 432_2024_5899_MOESM4_ESM.xlsx]

## Sheet: Sheet1
p.value	HR (95% CI for HR)				sig	p.value	HR (95% CI for HR)
FBXO45	0.217	0.0242 (6.55e-05-8.92)				CCT5	0.0328	0.316 (0.11-0.91)
RBP7	0.296	0.665 (0.309-1.43)				CEP152	0.0108	3030 (6.39-1430000)
CCT5	0.0328	0.316 (0.11-0.91)				CCT6A	0.0497	0.469 (0.22-0.999)
CEP152	0.0108	3030 (6.39-1430000)				STX3	0.0132	5.76 (1.44-23)
RCC2	0.378	1.35 (0.692-2.63)				CEP72	0.00237	14900 (30.3-7290000)
RFC3	0.974	0.967 (0.128-7.34)				ZNF93	0.0342	942 (1.67-532000)
CCT6A	0.0497	0.469 (0.22-0.999)				CABLES2	0.000205	19700 (107-3630000)
MCM6	0.717	0.557 (0.0238-13.1)				LRP8	0.00439	5290 (14.5-1930000)
STX3	0.0132	5.76 (1.44-23)				E2F5	1.12e-05	359 (26-4960)
CEP72	0.00237	14900 (30.3-7290000)				RALA	0.00873	0.0275 (0.00188-0.404)
GATAD2A	0.872	1.25 (0.0862-18)				STIL	0.0302	519 (1.82-148000)
CENPW	0.753	1.27 (0.284-5.7)				POLE3	0.00467	0.218 (0.0757-0.626)
ZNF93	0.0342	942 (1.67-532000)
CABLES2	0.000205	19700 (107-3630000)
ARL6IP1	0.167	1.61 (0.82-3.16)
SQLE	0.972	1.02 (0.386-2.68)
LRP8	0.00439	5290 (14.5-1930000)
MASTL	0.302	33.4 (0.0426-26100)
RBL1	0.0582	559 (0.804-388000)
E2F5	1.12e-05	359 (26-4960)
RALA	0.00873	0.0275 (0.00188-0.404)
TCFL5	0.0849	171 (0.493-59300)
RTKN2	0.0567	402 (0.843-192000)
TMEM183A	0.916	0.823 (0.0224-30.2)
ESRP1	0.468	1.31 (0.631-2.72)
STIL	0.0302	519 (1.82-148000)
POLE3	0.00467	0.218 (0.0757-0.626)
