# Supplementary material for: Establishment of a prognostic risk model for prostate cancer based on Gleason grading and cuprotosis related genes
Source: J Cancer Res Clin Oncol. 2024 Aug 1;150(8):376. doi: 10.1007/s00432-024-05899-9 (PMC11291559; doi:10.1007/s00432-024-05899-9)
Supplement: Supplementary file 5 — Supplementary Material 5 [file 432_2024_5899_MOESM5_ESM.xlsx]

## Sheet: Sheet1
candidate genes
FBXO45
RBP7
CCT5
CEP152
RCC2
RFC3
CCT6A
MCM6
STX3
CEP72
GATAD2A
CENPW
ZNF93
CABLES2
ARL6IP1
SQLE
LRP8
MASTL
RBL1
E2F5
RALA
TCFL5
RTKN2
TMEM183A
ESRP1
STIL
POLE3
