# Supplementary material for: Establishment of a prognostic risk model for prostate cancer based on Gleason grading and cuprotosis related genes
Source: J Cancer Res Clin Oncol. 2024 Aug 1;150(8):376. doi: 10.1007/s00432-024-05899-9 (PMC11291559; doi:10.1007/s00432-024-05899-9)
Supplement: Supplementary file 6 — Supplementary Material 6 [file 432_2024_5899_MOESM6_ESM.xlsx]

## Sheet: 03.GO_Union
ONTOLOGY	ID	Description	GeneRatio	BgRatio	pvalue	p.adjust	qvalue	geneID	Count
BP	GO:0007099	centriole replication	44646	41/18723	2.4469e-05	0.00502989	0.00346026	CEP152/CEP72/STIL	3
BP	GO:0098534	centriole assembly	44646	45/18723	3.2452e-05	0.00502989	0.00346026	CEP152/CEP72/STIL	3
BP	GO:1904851	positive regulation of establishment of protein localization to telomere	44618	10/18723	8.28759e-05	0.00502989	0.00346026	CCT5/CCT6A	2
BP	GO:0070203	regulation of establishment of protein localization to telomere	44618	11/18723	0.000101206	0.00502989	0.00346026	CCT5/CCT6A	2
BP	GO:1904869	regulation of protein localization to Cajal body	44618	11/18723	0.000101206	0.00502989	0.00346026	CCT5/CCT6A	2
BP	GO:1904871	positive regulation of protein localization to Cajal body	44618	11/18723	0.000101206	0.00502989	0.00346026	CCT5/CCT6A	2
BP	GO:2000573	positive regulation of DNA biosynthetic process	44646	66/18723	0.000102647	0.00502989	0.00346026	CCT5/RFC3/CCT6A	3
BP	GO:0071897	DNA biosynthetic process	44677	180/18723	0.000104681	0.00502989	0.00346026	CCT5/RFC3/CCT6A/POLE3	4
BP	GO:0070202	regulation of establishment of protein localization to chromosome	44618	12/18723	0.000121344	0.00502989	0.00346026	CCT5/CCT6A	2
BP	GO:1903405	protein localization to nuclear body	44618	12/18723	0.000121344	0.00502989	0.00346026	CCT5/CCT6A	2
BP	GO:1904816	positive regulation of protein localization to chromosome, telomeric region	44618	12/18723	0.000121344	0.00502989	0.00346026	CCT5/CCT6A	2
BP	GO:1904867	protein localization to Cajal body	44618	12/18723	0.000121344	0.00502989	0.00346026	CCT5/CCT6A	2
BP	GO:0140694	non-membrane-bounded organelle assembly	44707	367/18723	0.000131935	0.00502989	0.00346026	CEP152/CEP72/CENPW/SQLE/STIL	5
BP	GO:0051298	centrosome duplication	44646	73/18723	0.000138619	0.00502989	0.00346026	CEP152/CEP72/STIL	3
BP	GO:1904814	regulation of protein localization to chromosome, telomeric region	44618	14/18723	0.000167022	0.00530294	0.0036481	CCT5/CCT6A	2
BP	GO:1990173	protein localization to nucleoplasm	44618	14/18723	0.000167022	0.00530294	0.0036481	CCT5/CCT6A	2
BP	GO:0006271	DNA strand elongation involved in DNA replication	44618	15/18723	0.000192553	0.00543427	0.00373845	RFC3/POLE3	2
BP	GO:1904874	positive regulation of telomerase RNA localization to Cajal body	44618	15/18723	0.000192553	0.00543427	0.00373845	CCT5/CCT6A	2
BP	GO:0070200	establishment of protein localization to telomere	44618	16/18723	0.000219872	0.00587869	0.00404419	CCT5/CCT6A	2
BP	GO:0034502	protein localization to chromosome	44646	92/18723	0.000275033	0.00635033	0.00436865	CCT5/RCC2/CCT6A	3
BP	GO:1904872	regulation of telomerase RNA localization to Cajal body	44618	18/18723	0.000279859	0.00635033	0.00436865	CCT5/CCT6A	2
BP	GO:0090670	RNA localization to Cajal body	44618	19/18723	0.000312516	0.00635033	0.00436865	CCT5/CCT6A	2
BP	GO:0090671	telomerase RNA localization to Cajal body	44618	19/18723	0.000312516	0.00635033	0.00436865	CCT5/CCT6A	2
BP	GO:0090672	telomerase RNA localization	44618	19/18723	0.000312516	0.00635033	0.00436865	CCT5/CCT6A	2
BP	GO:0090685	RNA localization to nucleus	44618	19/18723	0.000312516	0.00635033	0.00436865	CCT5/CCT6A	2
BP	GO:2000278	regulation of DNA biosynthetic process	44646	106/18723	0.000417107	0.00763979	0.00525572	CCT5/RFC3/CCT6A	3
BP	GO:0022616	DNA strand elongation	44618	22/18723	0.000421091	0.00763979	0.00525572	RFC3/POLE3	2
BP	GO:0034629	cellular protein-containing complex localization	44618	22/18723	0.000421091	0.00763979	0.00525572	RCC2/CEP72	2
BP	GO:0070199	establishment of protein localization to chromosome	44618	25/18723	0.000545472	0.00955517	0.00657339	CCT5/CCT6A	2
BP	GO:0070198	protein localization to chromosome, telomeric region	44618	29/18723	0.000735689	0.0123987	0.00852958	CCT5/CCT6A	2
BP	GO:0007098	centrosome cycle	44646	130/18723	0.000756615	0.0123987	0.00852958	CEP152/CEP72/STIL	3
BP	GO:0021799	cerebral cortex radially oriented cell migration	44618	32/18723	0.000896475	0.0142315	0.00979045	FBXO45/LRP8	2
BP	GO:0071539	protein localization to centrosome	44618	33/18723	0.000953498	0.0146781	0.0100977	CEP72/STIL	2
BP	GO:0031023	microtubule organizing center organization	44646	143/18723	0.000997205	0.0146918	0.0101071	CEP152/CEP72/STIL	3
BP	GO:0032212	positive regulation of telomere maintenance via telomerase	44618	34/18723	0.00101223	0.0146918	0.0101071	CCT5/CCT6A	2
BP	GO:1905508	protein localization to microtubule organizing center	44618	35/18723	0.00107266	0.0151364	0.010413	CEP72/STIL	2
BP	GO:0006261	DNA-dependent DNA replication	44646	151/18723	0.00116681	0.0160201	0.0110208	RFC3/MCM6/POLE3	3
BP	GO:1904358	positive regulation of telomere maintenance via telomere lengthening	44618	37/18723	0.00119861	0.0160235	0.0110232	CCT5/CCT6A	2
BP	GO:0051052	regulation of DNA metabolic process	44677	359/18723	0.00142315	0.0185375	0.0127527	CCT5/RFC3/CCT6A/ZNF93	4
BP	GO:0021795	cerebral cortex cell migration	44618	42/18723	0.00154296	0.0195956	0.0134806	FBXO45/LRP8	2
BP	GO:0032206	positive regulation of telomere maintenance	44618	52/18723	0.0023561	0.0291926	0.0200828	CCT5/CCT6A	2
BP	GO:0032210	regulation of telomere maintenance via telomerase	44618	53/18723	0.00244641	0.0295899	0.0203561	CCT5/CCT6A	2
BP	GO:0072698	protein localization to microtubule cytoskeleton	44618	54/18723	0.00253834	0.0299878	0.0206298	CEP72/STIL	2
BP	GO:0051054	positive regulation of DNA metabolic process	44646	201/18723	0.00264167	0.0304993	0.0209817	CCT5/RFC3/CCT6A	3
BP	GO:0022029	telencephalon cell migration	44618	56/18723	0.00272703	0.0307852	0.0211784	FBXO45/LRP8	2
BP	GO:0044380	protein localization to cytoskeleton	44618	58/18723	0.00292215	0.0322707	0.0222003	CEP72/STIL	2
BP	GO:0021885	forebrain cell migration	44618	59/18723	0.00302211	0.0326645	0.0224712	FBXO45/LRP8	2
BP	GO:1904356	regulation of telomere maintenance via telomere lengthening	44618	61/18723	0.00322679	0.0341502	0.0234933	CCT5/CCT6A	2
BP	GO:0031503	protein-containing complex localization	44646	220/18723	0.00340839	0.035336	0.024309	RCC2/STX3/CEP72	3
BP	GO:0007004	telomere maintenance via telomerase	44618	69/18723	0.00410856	0.041743	0.0287167	CCT5/CCT6A	2
BP	GO:0006278	RNA-dependent DNA biosynthetic process	44618	75/18723	0.00483512	0.0481616	0.0331323	CCT5/CCT6A	2
CC	GO:0005832	chaperonin-containing T-complex	44618	11/19550	9.28549e-05	0.00882122	0.00586452	CCT5/CCT6A	2
CC	GO:0101031	chaperone complex	44618	29/19550	0.000675421	0.0320825	0.0213291	CCT5/CCT6A	2
MF	GO:0017116	single-stranded DNA helicase activity	44617	23/18368	0.000442139	0.0353711	0.0260629	RFC3/MCM6	2
