# Supplementary material for: Establishment of a prognostic risk model for prostate cancer based on Gleason grading and cuprotosis related genes
Source: J Cancer Res Clin Oncol. 2024 Aug 1;150(8):376. doi: 10.1007/s00432-024-05899-9 (PMC11291559; doi:10.1007/s00432-024-05899-9)
Supplement: Supplementary file 7 — Supplementary Material 7 [file 432_2024_5899_MOESM7_ESM.xlsx]

## Sheet: 05.GO_Risk_Sigdiff
ONTOLOGY	ID	Description	GeneRatio	BgRatio	pvalue	p.adjust	qvalue	geneID	Count
BP	GO:0003012	muscle system process	42/153	452/18723	1.26977e-32	2.23606e-29	2.01024e-29	ACTA1/MYL3/TNNC1/MYOZ2/TCAP/MYH7/TNNC2/TNNT1/MYL2/SMPX/MYH3/KLHL41/TRIM72/TNNI1/LMOD2/MYOM3/CASQ1/MYOZ1/TNNI2/MYH6/TNNT3/ANKRD2/SLN/ACTN2/TRIM63/ACTC1/TRDN/MYL1/MYH2/MYBPC2/CAV3/CHRNA1/MYBPH/PRKAG3/CSRP3/MYH8/MYOG/CACNA1S/SCN1A/CHRND/NKX2-5/MYOD1	42
BP	GO:0007517	muscle organ development	37/153	327/18723	8.32872e-32	7.33344e-29	6.59284e-29	ACTA1/MYL3/TNNC1/MYOZ2/TCAP/MYH7/MYLPF/MYL2/MYH3/KLHL41/TRIM72/TNNI1/CASQ1/MYOZ1/MYH6/NEB/ANKRD2/ETV1/SGCG/UNC45B/ACTC1/KLHL40/CAV3/CHRNA1/ANKRD1/CSRP3/XIRP2/SMYD1/VAX1/PAX7/MYOG/MYF6/VGLL2/CHRND/MYF5/NKX2-5/MYOD1	37
BP	GO:0030239	myofibril assembly	21/153	63/18723	7.18904e-29	4.21997e-26	3.7938e-26	ACTA1/NRAP/MYOZ2/TCAP/SYNPO2L/TNNT1/MYL2/MYH3/KLHL41/LMOD2/CASQ1/MYOZ1/MYH6/NEB/TNNT3/ACTN2/MYPN/ACTC1/CAV3/ANKRD1/CSRP3	21
BP	GO:0055002	striated muscle cell development	21/153	64/18723	1.06278e-28	4.67887e-26	4.20636e-26	ACTA1/NRAP/MYOZ2/TCAP/SYNPO2L/TNNT1/MYL2/MYH3/KLHL41/LMOD2/CASQ1/MYOZ1/MYH6/NEB/TNNT3/ACTN2/MYPN/ACTC1/CAV3/ANKRD1/CSRP3	21
BP	GO:0006936	muscle contraction	35/153	347/18723	2.50312e-28	8.81598e-26	7.92566e-26	ACTA1/MYL3/TNNC1/TCAP/MYH7/TNNC2/TNNT1/MYL2/SMPX/MYH3/KLHL41/TNNI1/LMOD2/MYOM3/CASQ1/TNNI2/MYH6/TNNT3/ANKRD2/ACTN2/TRIM63/ACTC1/TRDN/MYL1/MYH2/MYBPC2/CAV3/CHRNA1/MYBPH/CSRP3/MYH8/CACNA1S/SCN1A/CHRND/NKX2-5	35
BP	GO:0055001	muscle cell development	27/153	184/18723	2.38195e-26	6.99103e-24	6.28501e-24	ACTA1/NRAP/MYOZ2/TCAP/SYNPO2L/TNNT1/MYL2/MYH3/KLHL41/LMOD2/CASQ1/MYOZ1/MYH6/NEB/TNNT3/ACTN2/MYPN/ACTC1/KLHL40/CAV3/ANKRD1/CSRP3/MYOG/MYF6/MYF5/NKX2-5/MYOD1	27
BP	GO:0051146	striated muscle cell differentiation	30/153	283/18723	6.14856e-25	1.5468e-22	1.39059e-22	ACTA1/NRAP/MYOZ2/TCAP/SYNPO2L/TNNT1/MYL2/MYH3/KLHL41/TRIM72/LMOD2/CASQ1/MYOZ1/MYH6/NEB/TNNT3/ACTN2/MYPN/ACTC1/KLHL40/SCGB3A1/CAV3/ANKRD1/CSRP3/SMYD1/MYOG/MYF6/MYF5/NKX2-5/MYOD1	30
BP	GO:0014706	striated muscle tissue development	33/153	384/18723	1.86051e-24	4.09544e-22	3.68185e-22	ACTA1/NRAP/MYL3/TNNC1/MYOZ2/TCAP/MYH7/MYLPF/MYL2/KLHL41/TNNI1/CASQ1/MYOZ1/MYH6/NEB/ACTN2/SGCG/ACTC1/KLHL40/CAV3/CHRNA1/ANKRD1/CSRP3/XIRP2/SMYD1/VAX1/MYOG/MYF6/VGLL2/CHRND/MYF5/NKX2-5/MYOD1	33
BP	GO:0006941	striated muscle contraction	25/153	179/18723	6.8841e-24	1.34699e-21	1.21096e-21	MYL3/TNNC1/TCAP/MYH7/TNNC2/TNNT1/MYL2/SMPX/MYH3/KLHL41/TNNI1/CASQ1/TNNI2/MYH6/TNNT3/ACTC1/MYL1/CAV3/CHRNA1/MYBPH/CSRP3/MYH8/SCN1A/CHRND/NKX2-5	25
BP	GO:0060537	muscle tissue development	33/153	403/18723	8.69201e-24	1.53066e-21	1.37608e-21	ACTA1/NRAP/MYL3/TNNC1/MYOZ2/TCAP/MYH7/MYLPF/MYL2/KLHL41/TNNI1/CASQ1/MYOZ1/MYH6/NEB/ACTN2/SGCG/ACTC1/KLHL40/CAV3/CHRNA1/ANKRD1/CSRP3/XIRP2/SMYD1/VAX1/MYOG/MYF6/VGLL2/CHRND/MYF5/NKX2-5/MYOD1	33
BP	GO:0010927	cellular component assembly involved in morphogenesis	21/153	107/18723	1.91428e-23	3.06458e-21	2.75509e-21	ACTA1/NRAP/MYOZ2/TCAP/SYNPO2L/TNNT1/MYL2/MYH3/KLHL41/LMOD2/CASQ1/MYOZ1/MYH6/NEB/TNNT3/ACTN2/MYPN/ACTC1/CAV3/ANKRD1/CSRP3	21
BP	GO:0045214	sarcomere organization	16/153	42/18723	2.45702e-23	3.60568e-21	3.24155e-21	MYOZ2/TCAP/SYNPO2L/TNNT1/MYH3/KLHL41/LMOD2/CASQ1/MYOZ1/MYH6/TNNT3/ACTN2/MYPN/CAV3/ANKRD1/CSRP3	16
BP	GO:0042692	muscle cell differentiation	31/153	384/18723	3.57754e-22	4.8462e-20	4.35678e-20	ACTA1/NRAP/MYOZ2/TCAP/SYNPO2L/TNNT1/MYL2/MYH3/KLHL41/TRIM72/LMOD2/CASQ1/MYOZ1/MYH6/NEB/TNNT3/ACTN2/MYPN/ACTC1/KLHL40/SCGB3A1/CAV3/ANKRD1/FBXO40/CSRP3/SMYD1/MYOG/MYF6/MYF5/NKX2-5/MYOD1	31
BP	GO:0003009	skeletal muscle contraction	14/153	45/18723	4.33463e-19	5.45234e-17	4.90172e-17	TNNC1/TCAP/MYH7/TNNC2/TNNT1/MYH3/TNNI1/CASQ1/TNNI2/TNNT3/CAV3/CHRNA1/MYH8/CHRND	14
BP	GO:0031032	actomyosin structure organization	21/153	196/18723	9.33312e-18	1.09571e-15	9.85053e-16	ACTA1/NRAP/MYOZ2/TCAP/SYNPO2L/TNNT1/MYL2/MYH3/KLHL41/LMOD2/CASQ1/MYOZ1/MYH6/NEB/TNNT3/ACTN2/MYPN/ACTC1/CAV3/ANKRD1/CSRP3	21
BP	GO:0050879	multicellular organismal movement	14/153	57/18723	1.83853e-17	1.9045e-15	1.71216e-15	TNNC1/TCAP/MYH7/TNNC2/TNNT1/MYH3/TNNI1/CASQ1/TNNI2/TNNT3/CAV3/CHRNA1/MYH8/CHRND	14
BP	GO:0050881	musculoskeletal movement	14/153	57/18723	1.83853e-17	1.9045e-15	1.71216e-15	TNNC1/TCAP/MYH7/TNNC2/TNNT1/MYH3/TNNI1/CASQ1/TNNI2/TNNT3/CAV3/CHRNA1/MYH8/CHRND	14
BP	GO:0007519	skeletal muscle tissue development	19/153	155/18723	2.87916e-17	2.81678e-15	2.53232e-15	ACTA1/MYL3/MYOZ2/MYLPF/KLHL41/CASQ1/MYOZ1/KLHL40/CHRNA1/ANKRD1/CSRP3/SMYD1/VAX1/MYOG/MYF6/VGLL2/CHRND/MYF5/MYOD1	19
BP	GO:0060538	skeletal muscle organ development	19/153	166/18723	1.06332e-16	9.85532e-15	8.86003e-15	ACTA1/MYL3/MYOZ2/MYLPF/KLHL41/CASQ1/MYOZ1/KLHL40/CHRNA1/ANKRD1/CSRP3/SMYD1/VAX1/MYOG/MYF6/VGLL2/CHRND/MYF5/MYOD1	19
BP	GO:0043501	skeletal muscle adaptation	10/153	26/18723	4.68317e-15	4.12353e-13	3.7071e-13	ACTA1/TNNC1/MYOZ2/MYH7/TNNT1/TNNI1/MYOZ1/TRIM63/MYOG/MYOD1	10
BP	GO:0060415	muscle tissue morphogenesis	13/153	70/18723	1.37385e-14	1.15207e-12	1.03573e-12	MYL3/TNNC1/TCAP/MYH7/MYL2/TNNI1/MYH6/ACTC1/ANKRD1/XIRP2/MYF6/MYF5/NKX2-5	13
BP	GO:0014888	striated muscle adaptation	12/153	54/18723	1.46239e-14	1.17057e-12	1.05236e-12	ACTA1/TNNC1/MYOZ2/TCAP/MYH7/TNNT1/TNNI1/MYOZ1/MYH6/TRIM63/MYOG/MYOD1	12
BP	GO:0048644	muscle organ morphogenesis	13/153	77/18723	5.06483e-14	3.8779e-12	3.48627e-12	MYL3/TNNC1/TCAP/MYH7/MYL2/TNNI1/MYH6/ACTC1/ANKRD1/XIRP2/MYF6/MYF5/NKX2-5	13
BP	GO:0043500	muscle adaptation	15/153	121/18723	6.19151e-14	4.54302e-12	4.08422e-12	ACTA1/TNNC1/MYOZ2/TCAP/MYH7/TNNT1/TNNI1/CASQ1/MYOZ1/MYH6/TRIM63/CAV3/PRKAG3/MYOG/MYOD1	15
BP	GO:0050905	neuromuscular process	16/153	148/18723	7.73364e-14	5.44757e-12	4.89743e-12	TNNC1/TCAP/MYH7/TNNC2/TNNT1/MYH3/TNNI1/CASQ1/TNNI2/TNNT3/CAV3/CHRNA1/MYH8/GRID2/HMX3/CHRND	16
BP	GO:0033275	actin-myosin filament sliding	8/153	15/18723	1.0137e-13	6.86587e-12	6.17249e-12	TNNC1/MYH7/MYH3/MYH6/ACTC1/MYL1/MYH2/MYH8	8
BP	GO:0055008	cardiac muscle tissue morphogenesis	11/153	60/18723	1.83358e-12	1.1959e-10	1.07513e-10	MYL3/TNNC1/TCAP/MYH7/MYL2/TNNI1/MYH6/ACTC1/ANKRD1/XIRP2/NKX2-5	11
BP	GO:0140694	non-membrane-bounded organelle assembly	21/153	367/18723	2.58855e-12	1.62801e-10	1.4636e-10	ACTA1/NRAP/MYOZ2/TCAP/SYNPO2L/TNNT1/MYL2/MYH3/KLHL41/LMOD2/CASQ1/MYOZ1/MYH6/NEB/TNNT3/ACTN2/MYPN/ACTC1/CAV3/ANKRD1/CSRP3	21
BP	GO:0030049	muscle filament sliding	7/153	14/18723	6.93357e-12	4.21035e-10	3.78515e-10	TNNC1/MYH7/MYH3/MYH6/MYL1/MYH2/MYH8	7
BP	GO:0048738	cardiac muscle tissue development	17/153	236/18723	9.69599e-12	5.69154e-10	5.11676e-10	NRAP/MYL3/TNNC1/TCAP/MYH7/MYL2/TNNI1/MYH6/NEB/ACTN2/SGCG/ACTC1/CAV3/ANKRD1/CSRP3/XIRP2/NKX2-5	17
BP	GO:0090257	regulation of muscle system process	17/153	252/18723	2.75022e-11	1.5623e-09	1.40453e-09	MYL3/TNNC1/MYH7/TNNC2/TNNT1/MYL2/TNNI1/CASQ1/TNNI2/TNNT3/SLN/TRIM63/CAV3/MYBPH/PRKAG3/MYOG/NKX2-5	17
BP	GO:0060048	cardiac muscle contraction	13/153	137/18723	9.69157e-11	5.33339e-09	4.79478e-09	MYL3/TNNC1/TCAP/MYH7/TNNI1/TNNI2/MYH6/ACTC1/MYL1/CAV3/CSRP3/SCN1A/NKX2-5	13
BP	GO:0060047	heart contraction	16/153	241/18723	1.38026e-10	7.36558e-09	6.62174e-09	MYL3/TNNC1/TCAP/MYH7/MYL2/TNNI1/TNNI2/MYH6/SGCG/ACTC1/TRDN/MYL1/CAV3/CSRP3/SCN1A/NKX2-5	16
BP	GO:0014902	myotube differentiation	12/153	117/18723	2.1045e-10	1.09001e-08	9.79928e-09	ACTA1/KLHL41/TRIM72/KLHL40/SCGB3A1/CAV3/SMYD1/MYOG/MYF6/MYF5/NKX2-5/MYOD1	12
BP	GO:0003015	heart process	16/153	251/18723	2.51918e-10	1.26751e-08	1.1395e-08	MYL3/TNNC1/TCAP/MYH7/MYL2/TNNI1/TNNI2/MYH6/SGCG/ACTC1/TRDN/MYL1/CAV3/CSRP3/SCN1A/NKX2-5	16
BP	GO:0006937	regulation of muscle contraction	13/153	169/18723	1.33067e-09	6.50917e-08	5.85181e-08	MYL3/TNNC1/MYH7/TNNC2/TNNT1/MYL2/TNNI1/CASQ1/TNNI2/TNNT3/CAV3/MYBPH/NKX2-5	13
BP	GO:0055013	cardiac muscle cell development	10/153	85/18723	1.82891e-09	8.70464e-08	7.82557e-08	NRAP/TCAP/MYL2/MYH6/NEB/ACTN2/ACTC1/CAV3/CSRP3/NKX2-5	10
BP	GO:0055003	cardiac myofibril assembly	6/153	17/18723	3.1008e-09	1.43698e-07	1.29186e-07	NRAP/TCAP/MYL2/NEB/ACTC1/CSRP3	6
BP	GO:0010830	regulation of myotube differentiation	8/153	46/18723	3.31842e-09	1.49839e-07	1.34707e-07	TRIM72/CAV3/SMYD1/MYOG/MYF6/MYF5/NKX2-5/MYOD1	8
BP	GO:0055006	cardiac cell development	10/153	91/18723	3.60262e-09	1.57255e-07	1.41374e-07	NRAP/TCAP/MYL2/MYH6/NEB/ACTN2/ACTC1/CAV3/CSRP3/NKX2-5	10
BP	GO:0035914	skeletal muscle cell differentiation	9/153	67/18723	3.66125e-09	1.57255e-07	1.41374e-07	KLHL41/KLHL40/ANKRD1/SMYD1/VAX1/MYOG/MYF6/MYF5/MYOD1	9
BP	GO:0070252	actin-mediated cell contraction	10/153	97/18723	6.76127e-09	2.83491e-07	2.54861e-07	TNNC1/MYH7/MYH3/MYH6/ACTC1/MYL1/MYH2/CAV3/MYH8/SCN1A	10
BP	GO:0048741	skeletal muscle fiber development	7/153	34/18723	9.47834e-09	3.88171e-07	3.4897e-07	ACTA1/KLHL41/KLHL40/MYOG/MYF6/MYF5/MYOD1	7
BP	GO:0014904	myotube cell development	7/153	37/18723	1.77713e-08	7.11257e-07	6.39428e-07	ACTA1/KLHL41/KLHL40/MYOG/MYF6/MYF5/MYOD1	7
BP	GO:0055007	cardiac muscle cell differentiation	10/153	125/18723	7.84658e-08	3.07063e-06	2.76053e-06	NRAP/TCAP/MYL2/MYH6/NEB/ACTN2/ACTC1/CAV3/CSRP3/NKX2-5	10
BP	GO:0006942	regulation of striated muscle contraction	9/153	95/18723	8.28506e-08	3.17174e-06	2.85143e-06	MYL3/MYH7/MYL2/TNNI1/CASQ1/TNNT3/CAV3/MYBPH/NKX2-5	9
BP	GO:0055010	ventricular cardiac muscle tissue morphogenesis	7/153	46/18723	8.68791e-08	3.2552e-06	2.92646e-06	MYL3/TNNC1/MYH7/MYL2/TNNI1/MYH6/NKX2-5	7
BP	GO:0030048	actin filament-based movement	10/153	127/18723	9.12358e-08	3.34721e-06	3.00918e-06	TNNC1/MYH7/MYH3/MYH6/ACTC1/MYL1/MYH2/CAV3/MYH8/SCN1A	10
BP	GO:0043502	regulation of muscle adaptation	9/153	98/18723	1.08677e-07	3.90573e-06	3.51129e-06	TNNC1/MYH7/TNNT1/TNNI1/CASQ1/TRIM63/CAV3/PRKAG3/MYOG	9
BP	GO:0003007	heart morphogenesis	13/153	246/18723	1.19e-07	4.19118e-06	3.76792e-06	MYL3/TNNC1/TCAP/SYNPO2L/MYH7/MYL2/TNNI1/MYH6/ACTC1/CAV3/ANKRD1/XIRP2/NKX2-5	13
BP	GO:0045661	regulation of myoblast differentiation	7/153	51/18723	1.81612e-07	6.27094e-06	5.63764e-06	KLHL41/ANKRD2/SMYD1/MYOG/MYF6/MYF5/MYOD1	7
BP	GO:0003229	ventricular cardiac muscle tissue development	7/153	55/18723	3.09747e-07	1.04897e-05	9.43035e-06	MYL3/TNNC1/MYH7/MYL2/TNNI1/MYH6/NKX2-5	7
BP	GO:0035051	cardiocyte differentiation	10/153	156/18723	6.2475e-07	2.07582e-05	1.86618e-05	NRAP/TCAP/MYL2/MYH6/NEB/ACTN2/ACTC1/CAV3/CSRP3/NKX2-5	10
BP	GO:0045663	positive regulation of myoblast differentiation	5/153	22/18723	8.0336e-07	2.61985e-05	2.35527e-05	SMYD1/MYOG/MYF6/MYF5/MYOD1	5
BP	GO:0051153	regulation of striated muscle cell differentiation	8/153	99/18723	1.51103e-06	4.83806e-05	4.34947e-05	TRIM72/CAV3/SMYD1/MYOG/MYF6/MYF5/NKX2-5/MYOD1	8
BP	GO:0003208	cardiac ventricle morphogenesis	7/153	71/18723	1.81997e-06	5.72315e-05	5.14517e-05	MYL3/TNNC1/MYH7/MYL2/TNNI1/MYH6/NKX2-5	7
BP	GO:0002026	regulation of the force of heart contraction	5/153	26/18723	1.95449e-06	6.03836e-05	5.42855e-05	MYL3/MYH7/MYL2/MYH6/CSRP3	5
BP	GO:0048742	regulation of skeletal muscle fiber development	4/153	12/18723	2.01683e-06	6.1235e-05	5.50509e-05	MYOG/MYF6/MYF5/MYOD1	4
BP	GO:0007512	adult heart development	4/153	13/18723	2.89467e-06	8.63987e-05	7.76733e-05	TCAP/MYH7/MYH6/NKX2-5	4
BP	GO:0014874	response to stimulus involved in regulation of muscle adaptation	4/153	14/18723	4.02679e-06	0.000118186	0.000106251	CASQ1/TRIM63/PRKAG3/MYOG	4
BP	GO:0014733	regulation of skeletal muscle adaptation	4/153	15/18723	5.45619e-06	0.000157514	0.000141607	TNNC1/MYH7/TNNT1/TNNI1	4
BP	GO:0045445	myoblast differentiation	7/153	84/18723	5.67281e-06	0.000161126	0.000144854	KLHL41/ANKRD2/SMYD1/MYOG/MYF6/MYF5/MYOD1	7
BP	GO:0003206	cardiac chamber morphogenesis	8/153	121/18723	6.82593e-06	0.000190801	0.000171532	MYL3/TNNC1/MYH7/MYL2/TNNI1/MYH6/CAV3/NKX2-5	8
BP	GO:0051155	positive regulation of striated muscle cell differentiation	6/153	57/18723	6.945e-06	0.000191096	0.000171797	CAV3/SMYD1/MYOG/MYF6/MYF5/MYOD1	6
BP	GO:0003205	cardiac chamber development	9/153	161/18723	7.12071e-06	0.000192916	0.000173434	MYL3/TNNC1/MYH7/MYL2/TNNI1/MYH6/CAV3/XIRP2/NKX2-5	9
BP	GO:0003231	cardiac ventricle development	8/153	123/18723	7.70642e-06	0.000205621	0.000184856	MYL3/TNNC1/MYH7/MYL2/TNNI1/MYH6/XIRP2/NKX2-5	8
BP	GO:0042693	muscle cell fate commitment	4/153	18/18723	1.19999e-05	0.000310762	0.000279379	MYOG/MYF6/MYF5/MYOD1	4
BP	GO:0048643	positive regulation of skeletal muscle tissue development	4/153	18/18723	1.19999e-05	0.000310762	0.000279379	MYOG/MYF6/MYF5/MYOD1	4
BP	GO:0045844	positive regulation of striated muscle tissue development	4/153	20/18723	1.87594e-05	0.000471934	0.000424273	MYOG/MYF6/MYF5/MYOD1	4
BP	GO:0048636	positive regulation of muscle organ development	4/153	20/18723	1.87594e-05	0.000471934	0.000424273	MYOG/MYF6/MYF5/MYOD1	4
BP	GO:1901863	positive regulation of muscle tissue development	4/153	21/18723	2.30264e-05	0.000571119	0.000513442	MYOG/MYF6/MYF5/MYOD1	4
BP	GO:0035994	response to muscle stretch	4/153	23/18723	3.36375e-05	0.000822716	0.000739631	TCAP/CAV3/ANKRD1/CSRP3	4
BP	GO:0048641	regulation of skeletal muscle tissue development	4/153	24/18723	4.0109e-05	0.000967562	0.000869848	MYOG/MYF6/MYF5/MYOD1	4
BP	GO:0051147	regulation of muscle cell differentiation	8/153	155/18723	4.13043e-05	0.00098293	0.000883665	TRIM72/CAV3/SMYD1/MYOG/MYF6/MYF5/NKX2-5/MYOD1	8
BP	GO:0051149	positive regulation of muscle cell differentiation	6/153	81/18723	5.2871e-05	0.00124141	0.00111604	CAV3/SMYD1/MYOG/MYF6/MYF5/MYOD1	6
BP	GO:0003300	cardiac muscle hypertrophy	6/153	99/18723	0.000161818	0.0037495	0.00337084	TCAP/MYH7/MYH6/TRIM63/CAV3/CSRP3	6
BP	GO:0014897	striated muscle hypertrophy	6/153	102/18723	0.000190595	0.00435894	0.00391873	TCAP/MYH7/MYH6/TRIM63/CAV3/CSRP3	6
BP	GO:0014896	muscle hypertrophy	6/153	104/18723	0.000211923	0.00478457	0.00430138	TCAP/MYH7/MYH6/TRIM63/CAV3/CSRP3	6
BP	GO:0016202	regulation of striated muscle tissue development	4/153	37/18723	0.000229541	0.00505277	0.00454249	MYOG/MYF6/MYF5/MYOD1	4
BP	GO:0043403	skeletal muscle tissue regeneration	4/153	37/18723	0.000229541	0.00505277	0.00454249	MYOZ1/MYOG/MYF6/MYOD1	4
BP	GO:0042391	regulation of membrane potential	12/153	434/18723	0.000240126	0.00522053	0.00469331	NETO1/ACTN2/CCK/TRDN/CAV3/CHRNA1/GABRA2/KCNH5/GRID2/GABRA1/SCN1A/CHRND	12
BP	GO:1903522	regulation of blood circulation	9/153	256/18723	0.000261485	0.00561554	0.00504843	MYL3/MYH7/MYL2/MYH6/TRDN/CAV3/CSRP3/FGB/NKX2-5	9
BP	GO:0014819	regulation of skeletal muscle contraction	3/153	16/18723	0.000277132	0.00587446	0.00528121	MYH7/CASQ1/CAV3	3
BP	GO:1901861	regulation of muscle tissue development	4/153	39/18723	0.000282264	0.00587446	0.00528121	MYOG/MYF6/MYF5/MYOD1	4
BP	GO:0007015	actin filament organization	12/153	442/18723	0.000283549	0.00587446	0.00528121	ACTA1/NRAP/TCAP/SYNPO2L/LMOD2/XIRP1/NEB/ACTN2/ACTC1/CAV3/XIRP2/CAPZA3	12
BP	GO:0008016	regulation of heart contraction	8/153	206/18723	0.000296828	0.00607808	0.00546426	MYL3/MYH7/MYL2/MYH6/TRDN/CAV3/CSRP3/NKX2-5	8
BP	GO:0010831	positive regulation of myotube differentiation	3/153	17/18723	0.000334504	0.00677082	0.00608704	CAV3/SMYD1/MYOG	3
BP	GO:0048634	regulation of muscle organ development	4/153	41/18723	0.000343156	0.00678986	0.00610416	MYOG/MYF6/MYF5/MYOD1	4
BP	GO:0070296	sarcoplasmic reticulum calcium ion transport	4/153	41/18723	0.000343156	0.00678986	0.00610416	CASQ1/SLN/TRDN/DHRS7C	4
BP	GO:0007520	myoblast fusion	4/153	42/18723	0.000376883	0.00737435	0.00662962	SCGB3A1/CAV3/MYOG/MYOD1	4
BP	GO:1901739	regulation of myoblast fusion	3/153	19/18723	0.000470986	0.00911436	0.00819391	SCGB3A1/MYOG/MYOD1	3
BP	GO:0043462	regulation of ATPase activity	4/153	46/18723	0.000535728	0.0102545	0.00921894	MYL3/TNNC1/MYH6/TNNT3	4
BP	GO:0006953	acute-phase response	4/153	49/18723	0.000682505	0.0129236	0.0116184	SAA1/HP/ORM1/REG3A	4
BP	GO:0050982	detection of mechanical stimulus	4/153	51/18723	0.000794878	0.0148913	0.0133874	TCAP/CAV3/CSRP3/SCN1A	4
BP	GO:0060078	regulation of postsynaptic membrane potential	6/153	137/18723	0.000920987	0.0170722	0.0153481	NETO1/CHRNA1/GABRA2/GRID2/GABRA1/CHRND	6
BP	GO:0000768	syncytium formation by plasma membrane fusion	4/153	55/18723	0.00105776	0.0192032	0.0172639	SCGB3A1/CAV3/MYOG/MYOD1	4
BP	GO:0140253	cell-cell fusion	4/153	55/18723	0.00105776	0.0192032	0.0172639	SCGB3A1/CAV3/MYOG/MYOD1	4
BP	GO:0042472	inner ear morphogenesis	5/153	96/18723	0.00114787	0.0206265	0.0185435	TCAP/FOXG1/FOXI1/ATOH1/HMX3	5
BP	GO:0006949	syncytium formation	4/153	57/18723	0.00120973	0.0215185	0.0193454	SCGB3A1/CAV3/MYOG/MYOD1	4
BP	GO:0060142	regulation of syncytium formation by plasma membrane fusion	3/153	27/18723	0.00135525	0.0238659	0.0214557	SCGB3A1/MYOG/MYOD1	3
BP	GO:0001756	somitogenesis	4/153	63/18723	0.00175652	0.0306261	0.0275332	TCAP/DMRT2/MYF6/MYF5	4
BP	GO:0003299	muscle hypertrophy in response to stress	3/153	30/18723	0.00184772	0.030989	0.0278594	TCAP/MYH7/MYH6	3
BP	GO:0010880	regulation of release of sequestered calcium ion into cytosol by sarcoplasmic reticulum	3/153	30/18723	0.00184772	0.030989	0.0278594	CASQ1/TRDN/DHRS7C	3
BP	GO:0014887	cardiac muscle adaptation	3/153	30/18723	0.00184772	0.030989	0.0278594	TCAP/MYH7/MYH6	3
BP	GO:0014898	cardiac muscle hypertrophy in response to stress	3/153	30/18723	0.00184772	0.030989	0.0278594	TCAP/MYH7/MYH6	3
BP	GO:0009612	response to mechanical stimulus	7/153	216/18723	0.00202012	0.0333286	0.0299628	ACTA1/TCAP/ETV1/CAV3/ANKRD1/CSRP3/SCN1A	7
BP	GO:0046034	ATP metabolic process	8/153	277/18723	0.00202508	0.0333286	0.0299628	MYH7/MYH3/COX7A1/COX6A2/MYH6/PRKAG3/MYH8/MYOG	8
BP	GO:0051926	negative regulation of calcium ion transport	4/153	68/18723	0.00232707	0.0379442	0.0341122	SLN/TRDN/CAV3/SEMG1	4
BP	GO:0034765	regulation of ion transmembrane transport	11/153	491/18723	0.00238184	0.038481	0.0345948	NETO1/CASQ1/SLN/ACTN2/TRDN/CAV3/KCNQ2/KCNH5/CACNA1S/SCN1A/DHRS7C	11
BP	GO:0042471	ear morphogenesis	5/153	115/18723	0.00254707	0.0407763	0.0366583	TCAP/FOXG1/FOXI1/ATOH1/HMX3	5
BP	GO:0014808	release of sequestered calcium ion into cytosol by sarcoplasmic reticulum	3/153	34/18723	0.00265914	0.0418103	0.0375879	CASQ1/TRDN/DHRS7C	3
BP	GO:0070884	regulation of calcineurin-NFAT signaling cascade	3/153	34/18723	0.00265914	0.0418103	0.0375879	MYOZ2/MYOZ1/C10orf71	3
BP	GO:0072378	blood coagulation, fibrin clot formation	2/153	10/18723	0.00285976	0.0438908	0.0394583	FGB/APOH	2
BP	GO:0042246	tissue regeneration	4/153	72/18723	0.00286669	0.0438908	0.0394583	MYOZ1/MYOG/MYF6/MYOD1	4
BP	GO:0106056	regulation of calcineurin-mediated signaling	3/153	35/18723	0.00289116	0.0438908	0.0394583	MYOZ2/MYOZ1/C10orf71	3
BP	GO:1903514	release of sequestered calcium ion into cytosol by endoplasmic reticulum	3/153	35/18723	0.00289116	0.0438908	0.0394583	CASQ1/TRDN/DHRS7C	3
BP	GO:0019730	antimicrobial humoral response	5/153	122/18723	0.00328733	0.0494786	0.0444818	CXCL5/SEMG1/FGB/DEFA6/REG3A	5
CC	GO:0043292	contractile fiber	42/162	239/19550	4.15471e-44	8.84954e-42	6.2102e-42	ACTA1/NRAP/MYL3/TNNC1/MYOZ2/TCAP/SYNPO2L/MYH7/MYLPF/TNNC2/TNNT1/MYL2/SMPX/MYH3/KLHL41/TNNI1/LMOD2/MYOM3/CASQ1/MYOZ1/TNNI2/C10orf71/MYH6/NEB/TNNT3/ANKRD2/ACTN2/MYPN/TRIM63/ACTC1/KLHL40/MYL1/MYH2/CAV3/ABRA/ANKRD1/CSRP3/XIRP2/MYH8/CACNA1S/SCN1A/MYOD1	42
CC	GO:0030017	sarcomere	40/162	211/19550	2.25899e-43	2.25851e-41	1.58492e-41	ACTA1/NRAP/MYL3/TNNC1/MYOZ2/TCAP/SYNPO2L/MYH7/TNNC2/TNNT1/MYL2/SMPX/MYH3/KLHL41/TNNI1/LMOD2/MYOM3/CASQ1/MYOZ1/TNNI2/C10orf71/MYH6/NEB/TNNT3/ANKRD2/ACTN2/MYPN/TRIM63/ACTC1/KLHL40/MYL1/MYH2/CAV3/ABRA/ANKRD1/CSRP3/XIRP2/MYH8/CACNA1S/SCN1A	40
CC	GO:0030016	myofibril	41/162	231/19550	3.181e-43	2.25851e-41	1.58492e-41	ACTA1/NRAP/MYL3/TNNC1/MYOZ2/TCAP/SYNPO2L/MYH7/TNNC2/TNNT1/MYL2/SMPX/MYH3/KLHL41/TNNI1/LMOD2/MYOM3/CASQ1/MYOZ1/TNNI2/C10orf71/MYH6/NEB/TNNT3/ANKRD2/ACTN2/MYPN/TRIM63/ACTC1/KLHL40/MYL1/MYH2/CAV3/ABRA/ANKRD1/CSRP3/XIRP2/MYH8/CACNA1S/SCN1A/MYOD1	41
CC	GO:0031674	I band	23/162	141/19550	1.81835e-23	9.68273e-22	6.7949e-22	NRAP/MYL3/MYOZ2/TCAP/SYNPO2L/MYH7/CASQ1/MYOZ1/C10orf71/MYH6/NEB/ANKRD2/ACTN2/MYPN/TRIM63/ACTC1/KLHL40/CAV3/ANKRD1/CSRP3/XIRP2/CACNA1S/SCN1A	23
CC	GO:0030018	Z disc	17/162	130/19550	6.35255e-16	2.70619e-14	1.89908e-14	NRAP/MYOZ2/TCAP/SYNPO2L/MYH7/CASQ1/MYOZ1/C10orf71/MYH6/NEB/ACTN2/MYPN/TRIM63/CAV3/CSRP3/XIRP2/SCN1A	17
CC	GO:0005859	muscle myosin complex	8/162	15/19550	1.1442e-13	4.06189e-12	2.85045e-12	MYL3/MYH7/MYLPF/MYH3/MYH6/MYL1/MYH2/MYH8	8
CC	GO:0016460	myosin II complex	8/162	20/19550	2.16252e-12	6.58024e-11	4.61771e-11	MYL3/MYH7/MYLPF/MYH3/MYH6/MYL1/MYH2/MYH8	8
CC	GO:0005865	striated muscle thin filament	8/162	22/19550	5.41288e-12	1.44118e-10	1.01135e-10	ACTA1/TNNC1/TNNC2/TNNT1/TNNI1/LMOD2/TNNI2/TNNT3	8
CC	GO:0036379	myofilament	8/162	26/19550	2.57125e-11	6.0853e-10	4.27039e-10	ACTA1/TNNC1/TNNC2/TNNT1/TNNI1/LMOD2/TNNI2/TNNT3	8
CC	GO:0032982	myosin filament	7/162	22/19550	3.61801e-10	7.70636e-09	5.40797e-09	MYH7/MYH3/MYH6/MYH2/MYBPC2/MYBPH/MYH8	7
CC	GO:0031672	A band	8/162	38/19550	7.39827e-10	1.41987e-08	9.96403e-09	MYL3/MYL2/SMPX/KLHL41/LMOD2/MYOM3/TRIM63/KLHL40	8
CC	GO:0016459	myosin complex	9/162	56/19550	7.99929e-10	1.41987e-08	9.96403e-09	MYL3/MYH7/MYLPF/MYL2/MYH3/MYH6/MYL1/MYH2/MYH8	9
CC	GO:0031430	M band	5/162	25/19550	1.70643e-06	2.79592e-05	1.96205e-05	SMPX/KLHL41/LMOD2/MYOM3/TRIM63	5
CC	GO:0033017	sarcoplasmic reticulum membrane	5/162	40/19550	1.91164e-05	0.000290843	0.0002041	KLHL41/CASQ1/SLN/TRDN/DHRS7C	5
CC	GO:0099060	integral component of postsynaptic specialization membrane	6/162	75/19550	3.70546e-05	0.000526175	0.000369246	NETO1/CHRNA1/GABRA2/GRID2/GABRA1/CHRND	6
CC	GO:0098948	intrinsic component of postsynaptic specialization membrane	6/162	78/19550	4.63099e-05	0.000616501	0.000432632	NETO1/CHRNA1/GABRA2/GRID2/GABRA1/CHRND	6
CC	GO:0099634	postsynaptic specialization membrane	7/162	117/19550	5.44533e-05	0.000682267	0.000478784	NETO1/ACTN2/CHRNA1/GABRA2/GRID2/GABRA1/CHRND	7
CC	GO:0072562	blood microparticle	7/162	146/19550	0.000217937	0.00257892	0.00180977	ACTA1/ALB/GC/ACTC1/HP/ORM1/FGB	7
CC	GO:0016529	sarcoplasmic reticulum	5/162	70/19550	0.0002879	0.00312054	0.00218985	KLHL41/CASQ1/SLN/TRDN/DHRS7C	5
CC	GO:0001725	stress fiber	5/162	71/19550	0.000307659	0.00312054	0.00218985	ACTA1/MYH7/XIRP1/MYH6/XIRP2	5
CC	GO:0097517	contractile actin filament bundle	5/162	71/19550	0.000307659	0.00312054	0.00218985	ACTA1/MYH7/XIRP1/MYH6/XIRP2	5
CC	GO:0031143	pseudopodium	3/162	18/19550	0.000415927	0.00400619	0.00281136	KLHL41/MYOZ1/ACTN2	3
CC	GO:0099055	integral component of postsynaptic membrane	6/162	117/19550	0.000432594	0.00400619	0.00281136	NETO1/CHRNA1/GABRA2/GRID2/GABRA1/CHRND	6
CC	GO:0016528	sarcoplasm	5/162	79/19550	0.000505	0.00442757	0.00310707	KLHL41/CASQ1/SLN/TRDN/DHRS7C	5
CC	GO:0032432	actin filament bundle	5/162	80/19550	0.000535104	0.00442757	0.00310707	ACTA1/MYH7/XIRP1/MYH6/XIRP2	5
CC	GO:0098936	intrinsic component of postsynaptic membrane	6/162	122/19550	0.000540454	0.00442757	0.00310707	NETO1/CHRNA1/GABRA2/GRID2/GABRA1/CHRND	6
CC	GO:0042641	actomyosin	5/162	81/19550	0.000566536	0.00446934	0.00313638	ACTA1/MYH7/XIRP1/MYH6/XIRP2	5
CC	GO:0099699	integral component of synaptic membrane	6/162	150/19550	0.00158177	0.0120327	0.00844403	NETO1/CHRNA1/GABRA2/GRID2/GABRA1/CHRND	6
CC	GO:0045211	postsynaptic membrane	8/162	277/19550	0.00221839	0.0162937	0.0114342	NETO1/ACTN2/CHRNA1/DDN/GABRA2/GRID2/GABRA1/CHRND	8
CC	GO:0031093	platelet alpha granule lumen	4/162	67/19550	0.00232117	0.0164803	0.0115651	ALB/ACTN2/ORM1/FGB	4
CC	GO:0099240	intrinsic component of synaptic membrane	6/162	163/19550	0.00240538	0.0164892	0.0115714	NETO1/CHRNA1/GABRA2/GRID2/GABRA1/CHRND	6
CC	GO:0034702	ion channel complex	8/162	282/19550	0.00247725	0.0164892	0.0115714	CHRNA1/KCNQ2/GABRA2/GRID2/CACNA1S/GABRA1/SCN1A/CHRND	8
CC	GO:1902495	transmembrane transporter complex	9/162	366/19550	0.00352594	0.0227583	0.0159708	ATP1B4/CHRNA1/KCNQ2/GABRA2/GRID2/CACNA1S/GABRA1/SCN1A/CHRND	9
CC	GO:1990351	transporter complex	9/162	381/19550	0.00457785	0.0286789	0.0201255	ATP1B4/CHRNA1/KCNQ2/GABRA2/GRID2/CACNA1S/GABRA1/SCN1A/CHRND	9
CC	GO:0032590	dendrite membrane	3/162	43/19550	0.0054065	0.0329024	0.0230894	DDN/GABRA2/GABRA1	3
CC	GO:0031089	platelet dense granule lumen	2/162	14/19550	0.00581698	0.0338687	0.0237675	SERPINA4/APOH	2
CC	GO:0042383	sarcolemma	5/162	138/19550	0.0058833	0.0338687	0.0237675	TRIM72/CASQ1/SGCG/CAV3/CACNA1S	5
CC	GO:0031091	platelet alpha granule	4/162	91/19550	0.00694652	0.0389371	0.0273243	ALB/ACTN2/ORM1/FGB	4
CC	GO:0005869	dynactin complex	2/162	16/19550	0.00758794	0.0394203	0.0276634	ACTA1/ACTC1	2
CC	GO:0005892	acetylcholine-gated channel complex	2/162	16/19550	0.00758794	0.0394203	0.0276634	CHRNA1/CHRND	2
CC	GO:0043194	axon initial segment	2/162	16/19550	0.00758794	0.0394203	0.0276634	CCK/KCNQ2	2
CC	GO:0030315	T-tubule	3/162	51/19550	0.00869449	0.0440935	0.0309428	CASQ1/CAV3/CACNA1S	3
MF	GO:0003779	actin binding	28/160	441/18368	1.43817e-16	4.09878e-14	3.51216e-14	NRAP/MYL3/TNNC1/MYOZ2/SYNPO2L/MYH7/TNNC2/MYL2/MYH3/TNNI1/LMOD2/MYOM3/XIRP1/MYOZ1/TNNI2/MYH6/NEB/TNNT3/GC/ACTN2/MYPN/MYH2/MYBPC2/ABRA/CSRP3/XIRP2/MYH8/CAPZA3	28
MF	GO:0008307	structural constituent of muscle	12/160	42/18368	1.10918e-15	1.58058e-13	1.35437e-13	MYL3/TCAP/MYLPF/MYL2/NEB/ANKRD2/ACTN2/MYL1/MYBPC2/MYBPH/CSRP3/MYH8	12
MF	GO:0051015	actin filament binding	14/160	217/18368	6.8344e-09	6.49268e-07	5.56344e-07	NRAP/TNNC1/MYH7/TNNC2/MYH3/MYOM3/XIRP1/MYH6/NEB/ACTN2/MYH2/XIRP2/MYH8/CAPZA3	14
MF	GO:0000146	microfilament motor activity	6/160	31/18368	2.44525e-07	1.74224e-05	1.49289e-05	MYH7/MYH3/MYH6/ACTC1/MYH2/MYH8	6
MF	GO:0031432	titin binding	4/160	13/18368	3.72947e-06	0.00021258	0.000182155	TCAP/ACTN2/TRIM63/ANKRD1	4
MF	GO:1904315	transmitter-gated ion channel activity involved in regulation of postsynaptic membrane potential	5/160	44/18368	3.88833e-05	0.00183964	0.00157635	CHRNA1/GABRA2/GRID2/GABRA1/CHRND	5
MF	GO:0017022	myosin binding	6/160	74/18368	4.51841e-05	0.00183964	0.00157635	ACTA1/MYL3/MYL2/ACTC1/AMPD1/MYH8	6
MF	GO:0099529	neurotransmitter receptor activity involved in regulation of postsynaptic membrane potential	5/160	47/18368	5.37775e-05	0.00191582	0.00164163	CHRNA1/GABRA2/GRID2/GABRA1/CHRND	5
MF	GO:0003774	cytoskeletal motor activity	7/160	114/18368	6.29124e-05	0.00199222	0.0017071	MYL3/MYH7/MYH3/MYH6/ACTC1/MYH2/MYH8	7
MF	GO:0032036	myosin heavy chain binding	3/160	13/18368	0.000173996	0.00415174	0.00355754	MYL3/MYL2/AMPD1	3
MF	GO:0022824	transmitter-gated ion channel activity	5/160	60/18368	0.00017481	0.00415174	0.00355754	CHRNA1/GABRA2/GRID2/GABRA1/CHRND	5
MF	GO:0022835	transmitter-gated channel activity	5/160	60/18368	0.00017481	0.00415174	0.00355754	CHRNA1/GABRA2/GRID2/GABRA1/CHRND	5
MF	GO:0098960	postsynaptic neurotransmitter receptor activity	5/160	62/18368	0.000204244	0.00447767	0.00383682	CHRNA1/GABRA2/GRID2/GABRA1/CHRND	5
MF	GO:0042805	actinin binding	4/160	36/18368	0.000262853	0.00535094	0.00458511	NRAP/MYPN/CSRP3/XIRP2	4
MF	GO:0005523	tropomyosin binding	3/160	16/18368	0.000334208	0.00634995	0.00544114	TNNT1/LMOD2/TNNT3	3
MF	GO:0005516	calmodulin binding	8/160	201/18368	0.000386122	0.0068778	0.00589344	MYH7/MYH3/MYH6/MYH2/KCNQ2/MYH8/KCNH5/CACNA1S	8
MF	GO:0005230	extracellular ligand-gated ion channel activity	5/160	73/18368	0.00043902	0.00736005	0.00630667	CHRNA1/GABRA2/GRID2/GABRA1/CHRND	5
MF	GO:0070888	E-box binding	4/160	48/18368	0.00080067	0.0126773	0.0108629	MYOG/MYF6/MYF5/MYOD1	4
MF	GO:0048306	calcium-dependent protein binding	5/160	88/18368	0.00103139	0.0154708	0.0132566	TNNC1/TNNC2/TNNT3/CRNN/S100A7A	5
MF	GO:0051393	alpha-actinin binding	3/160	27/18368	0.00162721	0.0231878	0.0198691	NRAP/MYPN/XIRP2	3
MF	GO:0001228	DNA-binding transcription activator activity, RNA polymerase II-specific	11/160	450/18368	0.00199556	0.0260002	0.022279	ETV1/TLX1/DMRT2/FOXI1/HNF1A/MYOG/ATOH1/MYF6/MYF5/NKX2-5/MYOD1	11
MF	GO:0003785	actin monomer binding	3/160	29/18368	0.00200703	0.0260002	0.022279	MYL3/MYL2/LMOD2	3
MF	GO:0001216	DNA-binding transcription activator activity	11/160	456/18368	0.00221184	0.0274075	0.0234849	ETV1/TLX1/DMRT2/FOXI1/HNF1A/MYOG/ATOH1/MYF6/MYF5/NKX2-5/MYOD1	11
MF	GO:0030594	neurotransmitter receptor activity	5/160	111/18368	0.00287611	0.0341538	0.0292657	CHRNA1/GABRA2/GRID2/GABRA1/CHRND	5
MF	GO:0022836	gated channel activity	9/160	340/18368	0.00300437	0.0342499	0.029348	CHRNA1/KCNQ2/GABRA2/KCNH5/GRID2/CACNA1S/GABRA1/SCN1A/CHRND	9
MF	GO:0008503	benzodiazepine receptor activity	2/160	11/18368	0.00393876	0.0431749	0.0369957	GABRA2/GABRA1	2
MF	GO:0042166	acetylcholine binding	2/160	12/18368	0.00469957	0.0496066	0.0425069	CHRNA1/CHRND	2
